# Supplementary material for: Factor Structure and Measurement Invariance of the Very Short Form of Infant Behavior Questionnaire-Revised (IBQR-VSF): A Study among Vietnamese Children
Source: Healthcare (Basel). 2022 Apr 6;10(4):689. doi: 10.3390/healthcare10040689 (PMC9031564; doi:10.3390/healthcare10040689)
Supplement: Supplementary file 1 [file healthcare-10-00689-s001.zip]

Archive with 1 entries (1 files):
- healthcare-1625303-supplementary.pdf
